# Supplementary material for: Cyclohexane Vibronic States: A Combined VUV Spectroscopy and Theoretical Study
Source: Molecules. 2025 Mar 27;30(7):1493. doi: 10.3390/molecules30071493 (PMC11990123; doi:10.3390/molecules30071493)
Supplement: Supplementary file 1 [file molecules-30-01493-s001.zip]

Archive with 1 entries (1 files):
- molecules-3544878-supplementary.pdf
